# Supplementary material for: Dbf4 Zn-Finger Motif Is Specifically Required for Stimulation of Ctf19-Activated Origins in Saccharomyces cerevisiae
Source: Genes (Basel). 2022 Nov 24;13(12):2202. doi: 10.3390/genes13122202 (PMC9778208; doi:10.3390/genes13122202)
Supplement: Supplementary file 1 [file genes-13-02202-s001.zip]

Archive with 10 entries (9 files):
- genes-1948321_supplementary_Updated/
- __MACOSX/._genes-1948321_supplementary_Updated
- genes-1948321_supplementary_Updated/Dbf4_Zn_figS3_Resub_V2.pdf
- __MACOSX/genes-1948321_supplementary_Updated/._Dbf4_Zn_figS3_Resub_V2.pdf
- genes-1948321_supplementary_Updated/TableS1.xlsx
- __MACOSX/genes-1948321_supplementary_Updated/._TableS1.xlsx
- genes-1948321_supplementary_Updated/Dbf4_Zn_fig2S_ResubV1.pdf
- __MACOSX/genes-1948321_supplementary_Updated/._Dbf4_Zn_fig2S_ResubV1.pdf
- genes-1948321_supplementary_Updated/Dbf4_Zn_figS1_Resub_V1.pdf
- __MACOSX/genes-1948321_supplementary_Updated/._Dbf4_Zn_figS1_Resub_V1.pdf
