# Supplementary material for: Dbf4 Zn-Finger Motif Is Specifically Required for Stimulation of Ctf19-Activated Origins in Saccharomyces cerevisiae
Source: Genes (Basel). 2022 Nov 24;13(12):2202. doi: 10.3390/genes13122202 (PMC9778208; doi:10.3390/genes13122202)
Supplement: Supplementary file 1 [file genes-13-02202-s001.zip › genes-1948321_supplementary_Updated/TableS1.xlsx]

## Sheet: Sheet1
Table S1
Origins n=410
	WT	dbf4∆C	dbf4-Zn*1	dbf4-Zn*2	ctf19∆	fkh1∆ fkh2-dsm	ctf19∆ fkh1∆ fkh2-dsm	fkh1∆	fkh1∆ dbf4-Zn*1	fkh1∆ dbf4-Zn*2
WT		–	–	–	–	–	–	–	–	–
dbf4∆C	1.54 × 10-26		–	–	–	–	–	–	–	–
dbf4-Zn*1	7.97 × 10-10	3.85 × 10-7		–	–	–	–	–	–	–
dbf4-Zn*2	5.94 × 10-9	7.52 × 10-8	NS		–	–	–	–	–	–
ctf19∆	8.67 × 10-4	1.49 × 10-15	0.0027	0.008		–	–	–	–	–
fkh1∆ fkh2-dsm	0.0078	1.09 × 10-21	4.48 × 10-5	2.09 × 10-4	NS		–	–	–	–
ctf19∆ fkh1∆ fkh2-dsm	0.0258	3.13 × 10-23	6.64 × 10-6	3.58 × 10-5	NS	NS		–	–	–
fkh1∆	0.0381	7.98 × 10-20	2.14 × 10-5	9.32 × 10-5	NS	NS	NS		–	–
fkh1∆ dbf4-Zn*1	6.25 × 10-9	1.28 × 10-8	NS	NS	0.0096	2.43 × 10-4	4.07 × 10-5	1.08 × 10-4		–
fkh1∆ dbf4-Zn*2	1.72 × 10-7	2.49 × 10-10	NS	NS	0.05	0.0028	5.95 × 10-4	0.0011	NS
Fkh-Activated origins n=95
	WT	dbf4∆C	dbf4-Zn*1	dbf4-Zn*2	ctf19	fkh1∆ fkh2-dsm	ctf19∆ fkh1∆ fkh2-dsm	fkh1∆	fkh1∆ dbf4-Zn*1	fkh1∆ dbf4-Zn*2
WT		–	–	–	–	–	–	–	–	–
dbf4∆C	1.35 × 10-20		–	–	–	–	–	–	–	–
dbf4-Zn*1	4.99 × 10-6	9.53 × 10-7		–	–	–	–	–	–	–
dbf4-Zn*2	1.47 × 10-5	3.17 × 10-7	NS		–	–	–	–	–	–
ctf19	NS	2.34 × 10-15	0.0039	0.0081		–	–	–	–	–
fkh1∆fkh2-dsm	2.20 × 10-15	0.0449	0.0011	4.88 × 10-4	1.65 × 10-10		–	–	–	–
ctf19∆ fkh1∆ fkh2-dsm	4.27 × 10-10	0.0011	NS	NS	3.19 × 10-6	NS		–	–	–
fkh1∆	9.62 × 10-6	1.44 × 10-7	NS	NS	0.0068	3.31 × 10-4	0.0469		–	–
fkh1∆ dbf4-Zn*1	3.86 × 10-10	0.0011	NS	NS	2.97 × 10-6	NS	NS	0.0457		–
fkh1∆ dbf4-Zn*2	7.75 × 10-9	1.80 × 10-4	NS	NS	3.21 × 10-5	0.0446	NS	NS	NS
CEN-proximal origins n=32
	WT	dbf4∆C	dbf4-Zn*1	dbf4-Zn*2	ctf19	fkh1∆ fkh2-dsm	ctf19∆ fkh1∆ fkh2-dsm	fkh1∆	fkh1∆ dbf4-Zn*1	fkh1∆ dbf4-Zn*2
WT		–	–	–	–	–	–	–	–	–
dbf4∆C	9.44 × 10-24		–	–	–	–	–	–	–	–
dbf4-Zn*1	2.98 × 10-10	1.00 × 10-5		–	–	–	–	–	–	–
dbf4-Zn*2	5.96 × 10-10	6.79 × 10-6	NS		–	–	–	–	–	–
ctf19	1.23 × 10-10	0.0039	NS	NS		–	–	–	–	–
fkh1∆fkh2-dsm	NS	1.13 × 10-27	1.00 × 10-11	2.19 × 10-11	7.59 × 10-12		–	–	–	–
ctf19∆ fkh1∆ fkh2-dsm	3.52 × 10-9	2.57 × 10-4	NS	NS	NS	2.71 × 10-10		–	–	–
fkh1∆	NS	8.66 × 10-27	3.96 × 10-13	8.18 × 10-13	3.41 × 10-13	NS	9.79 × 10-12		–	–
fkh1∆ dbf4-Zn*1	3.94 × 10-5	3.41 × 10-10	0.0186	0.025	0.0027	5.41 × 10-6	0.0191	1.15 × 10-7		–
fkh1∆ dbf4-Zn*2	1.63 × 10-4	2.56 × 10-11	0.0056	0.0079	7.50 × 10-4	0.0446	0.0066	5.26 × 10-7	NS
Fkh1-Activated origins n=35
	WT	dbf4∆C	dbf4-Zn*1	dbf4-Zn*2	ctf19	fkh1∆ fkh2-dsm	ctf19∆ fkh1∆ fkh2-dsm	fkh1∆	fkh1∆ dbf4-Zn*1	fkh1∆ dbf4-Zn*2
WT		–	–	–	–	–	–	–	–	–
dbf4∆C	5.38 × 10-13		–	–	–	–	–	–	–	–
dbf4-Zn*1	1.85 × 10-4	1.36 × 10-4		–	–	–	–	–	–	–
dbf4-Zn*2	3.76 × 10-4	7.29 × 10-5	NS		–	–	–	–	–	–
ctf19	NS	1.51 × 10-9	0.0128	0.0211		–	–	–	–	–
fkh1∆ fkh2-dsm	3.10 × 10-13	NS	2.01 × 10-4	1.06 × 10-4	1.40 × 10-9		–	–	–	–
ctf19∆ fkh1∆ fkh2-dsm	3.23 × 10-11	NS	0.0034	0.0019	7.69 × 10-8	NS		–	–	–
fkh1∆	2.97 × 10-9	0.0009	0.0464	0.0293	4.07 × 10-6	0.00148	NS		–	–
fkh1∆ dbf4-Zn*1	1.76 × 10-12	NS	6.62 × 10-4	3.57 × 10-4	6.62 × 10-9	NS	NS	0.0486		–
fkh1∆ dbf4-Zn*2	1.24 × 10-11	NS	0.0021	0.0012	3.53 × 10-8	NS	NS	NS	NS
